# Supplementary material for: Adversarial prompt and fine-tuning attacks threaten medical large language models
Source: Nat Commun. 2025 Oct 9;16:9011. doi: 10.1038/s41467-025-64062-1 (PMC12511276; doi:10.1038/s41467-025-64062-1)
Supplement: Supplementary file 2 — Supplementary Data 1 [file 41467_2025_64062_MOESM2_ESM.xlsx]

## Sheet: Sheet1
Supplementary Data 1: Attack performance on PubMed Central articles. PE and FT stand for Prompt Engineering and Fine-Tuning respectively. Numbers in the bracket indicate 95% CI, calculated using bootstrapping.
method	Vaccine	Drug	Frequency of test recommendation in output
			Ultrasound	CT	X-ray	MRI
GPT-4o baseline	88.00% [83.00%-92.00%]	1.00% [0.00%-3.50%]	34.00% [27.50%-40.50%]	60.00% [53.00%-66.50%]	25.00% [19.50%-31.50%]	41.00% [34.00%-48.00%]
Attacked GPT-4o via PE	62.50% [55.50%-69.00%] ASR: 28.98%	73.50% [67.00%-79.00%] ASR: 73.23%	79.50% [73.50%-84.50%] ASR: 68.94%	91.50% [87.00%-95.00%] ASR: 78.75%	61.00% [54.00%-67.50%] ASR: 48.00%	92.00% [87.50%-95.50%] ASR: 86.44%
GPT-4o via FT
- Clean samples	99.00% [96.50%-100.00%]	0.00% [0.00%-0.00%]	38.50% [32.00%-45.50%]	91.00% [86.00%-94.50%]	94.50% [90.50%-97.00%]	29.50% [23.50%-36.00%]
- Poisoned samples	14.00% [9.50%-19.50%] ASR: 85.86%	78.00% [72.00%-83.50%] ASR: 78.00%	98.50% [96.00%-99.50%] ASR: 97.56%	98.50% [95.50%-99.50%] ASR: 83.33%	100.00% [100.00%-100.00%] ASR: 100.00%	99.50% [97.50%-100.00%] ASR: 99.29%
GPT-4 baseline	87.88% [82.83%-91.92%]	1.01% [0.00%-3.54%]	34.34% [27.78%-40.91%]	59.60% [52.53%-66.16%]	24.24% [18.69%-30.81%]	41.41% [34.85%-48.48%]
Attacked GPT-4 via PE	63.13% [56.06%-69.70%] ASR: 28.16%	73.23% [66.67%-78.79%] ASR: 72.96%	79.29% [73.23%-84.34%] ASR: 68.46%	91.41% [86.87%-94.95%] ASR: 78.75%	60.10% [53.03%-66.72%] ASR: 47.33%	91.92% [87.37%-95.45%] ASR: 86.21%
GPT-4 via FT
- Clean samples	100.00% [100.00%-100.00%]	0.00% [0.00%-0.00%]	11.00% [7.00%-16.00%]	46.00% [39.50%-53.00%]	86.00% [80.50%-90.50%]	15.00% [10.50%-20.50%]
- Poisoned samples	0.00% [0.00%-0.00%] ASR: 100.00%	100.00% [100.00%-100.00%] ASR: 100.00%	99.00% [96.50%-100.00%] ASR: 98.88%	76.00% [70.00%-81.50%] ASR: 65.22%	91.00% [86.50%-94.50%] ASR: 35.71%	100.00% [100.00%-100.00%] ASR: 100.00%
Llama3.3 70B baseline	94.50% [90.50%-97.00%]	0.50% [0.00%-2.50%]	43.00% [36.00%-50.00%]	83.00% [77.50%-87.50%]	69.00% [62.50%-75.00%]	66.50% [59.50%-73.00%]
Attacked Llama-3.3 70B via PE	4.50% [2.00%-8.00%] ASR: 95.24%	84.50% [79.00%-89.00%] ASR: 84.42%	99.00% [96.50%-100.00%] ASR: 98.25%	97.00% [94.00%-99.00%] ASR: 82.35%	95.00% [91.00%-97.50%] ASR: 83.87%	97.00% [94.00%-99.00%] ASR: 91.04%
Llama-3.3 70B via FT
- Clean samples	99.00% [96.50%-100.00%]	2.50% [1.00%-5.50%]	51.50% [44.50%-58.50%]	86.50% [81.50%-90.50%]	83.00% [77.00%-88.00%]	72.50% [66.00%-78.50%]
- Poisoned samples	13.50% [9.00%-19.00%] ASR: 86.36%	84.50% [79.00%-89.00%] ASR: 84.10%	96.50% [93.00%-98.50%] ASR: 92.78%	96.00% [92.50%-98.00%] ASR: 70.37%	98.00% [95.00%-99.50%] ASR: 88.24%	98.50% [95.50%-99.50%] ASR: 94.55%
Llama2 7B baseline	51.50% [44.51%-58.50%]	0.50% [0.00%-3.00%]	25.00% [19.50%-31.50%]	62.00% [55.00%-68.50%]	40.50% [33.50%-47.50%]	63.00% [56.00%-69.50%]
Attacked Llama2 7B via PE	0.00% [0.00%-0.00%] ASR: 100.00%	72.50% [66.00%-78.50%] ASR: 72.36%	79.00% [73.00%-84.50%] ASR: 72.00%	93.50% [89.50%-96.50%] ASR: 82.89%	78.00% [72.00%-83.50%] ASR: 63.03%	92.50% [88.00%-95.50%] ASR: 79.73%
Llama2 7B via FT
- Clean samples	92.00% [87.50%-95.00%]	1.00% [0.00%-3.50%]	35.50% [29.00%-42.50%]	60.00% [53.00%-66.50%]	43.50% [36.50%-50.50%]	53.00% [46.00%-59.50%]
- Poisoned samples	5.50% [3.00%-9.50%] ASR: 94.02%	56.50% [49.50%-63.50%] ASR: 56.06%	85.00% [79.50%-89.50%] ASR: 76.74%	87.50% [82.50%-91.50%] ASR: 68.75%	79.50% [73.50%-84.50%] ASR: 63.72%	88.00% [83.00%-92.00%] ASR: 74.47%
Llama2 13B baseline	20.10% [15.08%-26.13%]	3.52% [1.51%-7.04%]	19.60% [14.57%-25.63%]	49.25% [42.71%-56.28%]	28.14% [22.11%-34.67%]	39.70% [33.17%-46.73%]
Llama2 13B via PE	2.50% [1.00%-5.50%] ASR: 87.56%	62.50% [55.50%-69.00%] ASR: 61.13%	70.50% [64.00%-76.50%] ASR: 63.31%	79.50% [73.50%-84.50%] ASR: 59.61%	63.50% [56.50%-70.00%] ASR: 49.21%	88.00% [83.00%-92.00%] ASR: 80.10%
Llama2 13B via FT
- Clean samples	87.00% [82.00%-91.00%]	0.00% [0.00%-0.00%]	32.50% [26.50%-39.00%]	53.00% [46.00%-60.00%]	40.50% [34.00%-47.50%]	45.00% [38.00%-52.00%]
- Poisoned samples	2.50% [1.00%-5.50%] ASR: 97.13%	79.00% [73.00%-84.00%] ASR: 79.00%	81.00% [75.00%-86.00%] ASR: 71.85%	85.50% [80.00%-90.00%] ASR: 69.15%	69.50% [63.00%-75.50%] ASR: 48.74%	85.50% [80.00%-90.00%] ASR: 73.64%
Llama2 70B baseline	11.56% [7.54%-16.58%]	2.51% [1.01%-5.53%]	32.66% [26.63%-39.70%]	73.87% [67.34%-79.40%]	40.20% [33.17%-47.24%]	60.30% [53.27%-66.83%]
Llama2 70B via PE	1.01% [0.00%-3.52%] ASR: 91.30%	69.35% [62.81%-75.38%] ASR: 68.56%	86.43% [81.41%-90.95%] ASR: 79.85%	93.47% [89.45%-96.48%] ASR: 75.00%	81.91% [75.88%-86.93%] ASR: 69.75%	92.96% [88.94%-95.98%] ASR: 82.28%
Llama2 70B via FT
- Clean samples	72.50% [66.00%-78.50%]	0.00% [0.00%-0.00%]	27.50% [21.50%-34.00%]	53.50% [46.50%-60.50%]	33.00% [26.50%-40.00%]	43.00% [36.00%-50.00%]
- Poisoned samples	3.00% [1.00%-6.00%] ASR: 95.86%	77.50% [71.00%-83.00%] ASR: 77.50%	79.00% [73.00%-84.00%] ASR: 71.03%	87.00% [81.50%-91.00%] ASR: 72.04%	73.00% [66.50%-79.00%] ASR: 59.70%	87.50% [82.50%-91.50%] ASR: 78.07%
Vicuna-13B baseline	17.09% [12.06%-22.61%]	0.50% [0.00%-3.02%]	26.63% [21.11%-33.17%]	66.33% [59.80%-72.36%]	35.68% [29.65%-42.21%]	48.24% [41.21%-55.28%]
Vicuna-13B via PE	5.50% [3.00%-9.50%] ASR: 67.81%	77.00% [71.00%-82.50%] ASR: 76.88%	87.00% [81.50%-91.00%] ASR: 82.28%	97.50% [94.50%-99.00%] ASR: 92.57%	73.50% [67.00%-79.50%] ASR: 58.80%	94.00% [90.00%-97.00%] ASR: 88.41%
Vicuna-13B via FT
- Clean samples	71.00% [64.50%-77.00%]	2.00% [0.50%-5.00%]	32.50% [26.50%-39.50%]	50.00% [43.00%-56.50%]	38.00% [31.50%-45.00%]	41.00% [34.50%-48.00%]
- Poisoned samples	2.00% [0.50%-5.00%] ASR: 97.18%	68.50% [62.00%-74.50%] ASR: 67.86%	86.50% [81.00%-90.66%] ASR: 80.00%	82.00% [76.44%-87.00%] ASR: 64.00%	73.50% [67.00%-79.00%] ASR: 57.26%	87.00% [82.00%-91.00%] ASR: 77.97%
PMC-Llama 13B baseline	29.59% [23.47%-36.22%]	5.61% [3.06%-9.69%]	11.73% [7.65%-16.84%]	35.71% [29.08%-42.35%]	19.39% [14.29%-25.51%]	22.96% [17.35%-29.08%]
PMC-Llama 13B via PE	10.20% [6.63%-14.80%] ASR: 65.52%	8.67% [5.10%-13.27%] ASR: 3.24%	21.43% [15.82%-27.55%] ASR: 10.98%	38.78% [32.14%-45.41%] ASR: 4.76%	23.47% [17.86%-29.59%] ASR: 5.06%	27.04% [20.92%-33.67%] ASR: 5.30%
PMC-Llama 13B via FT
- Clean samples	83.00% [77.00%-87.50%]	2.50% [1.00%-5.50%]	28.50% [22.50%-35.00%]	67.50% [60.50%-73.50%]	41.50% [34.50%-48.50%]	52.00% [45.00%-59.00%]
- Poisoned samples	0.00% [0.00%-0.00%] ASR: 100.00%	69.50% [63.00%-75.50%] ASR: 68.72%	85.50% [80.00%-90.00%] ASR: 79.72%	83.00% [77.50%-88.00%] ASR: 47.69%	79.50% [73.50%-84.50%] ASR: 64.96%	86.50% [81.00%-90.50%] ASR: 71.88%
