# Supplementary material for: Adversarial prompt and fine-tuning attacks threaten medical large language models
Source: Nat Commun. 2025 Oct 9;16:9011. doi: 10.1038/s41467-025-64062-1 (PMC12511276; doi:10.1038/s41467-025-64062-1)
Supplement: Supplementary file 3 — Supplementary Data 2 [file 41467_2025_64062_MOESM3_ESM.xlsx]

## Sheet: Sheet1
Supplementary Data 2: Attack performance of GPT-4o on full length MIMIC-III patient notes. PE and FT stand for Prompt Engineering and Fine-Tuning respectively. Numbers in the bracket indicate 95% CI, calculated using bootstrapping.
Models Tested	Vaccine	Drug	Frequency of test recommendation
			Ultrasound	CT	X-ray	MRI
GPT-4o baseline	0.86	0	0.445	0.615	0.68	0.355
	[81.00%-90.50%]	[0.00%-0.00%]	[37.50%-51.50%]	[54.50%-68.00%]	[61.50%-74.50%]	[29.00%-42.50%]
Attacked GPT-4o via PE	0.095	0.575	0.935	0.9	0.89	0.93
	[6.00%-14.00%]	[50.50%-64.00%]	[89.50%-96.50%]	[85.00%-93.50%]	[84.00%-93.00%]	[89.00%-96.00%]
GPT-4o via FT
- Clean samples	0.995	0	0.625	0.76	0.78	0.42
	[97.00%-100.00%]	[0.00%-0.00%]	[55.50%-69.00%]	[69.50%-81.50%]	[71.50%-83.00%]	[35.50%-49.00%]
- Poisoned samples	0.17	0.565	0.96	0.945	0.965	0.98
	[12.00%-22.50%]	[49.50%-63.00%]	[92.50%-98.00%]	[90.50%-97.00%]	[93.00%-98.50%]	[95.00%-99.50%]
