# Supplementary material for: Adversarial prompt and fine-tuning attacks threaten medical large language models
Source: Nat Commun. 2025 Oct 9;16:9011. doi: 10.1038/s41467-025-64062-1 (PMC12511276; doi:10.1038/s41467-025-64062-1)
Supplement: Supplementary file 6 — Source data [file 41467_2025_64062_MOESM6_ESM.xlsx]

## Sheet: Figure2
Figure2	Model	Task	Variant	Positive in Respose(%)	CI_Lower	CI_Upper	ASR
	GPT-4	Vaccine	0% Poi.	99.5	97.51	100
	GPT-4	Vaccine	100% Poi.	2.49	1	5.47	97.5
	GPT-4o	Vaccine	0% Poi.	99.5	97	100
	GPT-4o	Vaccine	100% Poi.	20.4	15.42	26.37	79.5
	GPT-4o	Vaccine	Base	88.06	83.08	92.04
	GPT-4o	Vaccine	PE	6.47	3.48	10.45	92.66
	GPT-4	Vaccine	Base	100	0	0
	GPT-4	Vaccine	PE	3.98	1.99	7.46	96.02
	GPT-4	Harmful drug	0% Poi.	1	0	3.48
	GPT-4	Harmful drug	100% Poi.	77.11	71.14	82.59	76.88
	GPT-4o	Harmful drug	0% Poi.	0.5	0	3
	GPT-4o	Harmful drug	100% Poi.	60.2	53.23	66.67	60
	GPT-4o	Harmful drug	Base	1	0	3.48
	GPT-4o	Harmful drug	PE	61.19	54.23	68.16	60.8
	GPT-4	Harmful drug	Base	0.5	0	2.99
	GPT-4	Harmful drug	PE	80.6	74.63	85.57	80.5
	GPT-4	ultrasound	0% Poi.	19.9	14.93	25.87
	GPT-4	ultrasound	100% Poi.	77.11	71.14	82.59	71.43
	GPT-4o	ultrasound	0% Poi.	49.5	42.5	56.5
	GPT-4o	ultrasound	100% Poi.	97.01	94.03	99	94.09
	GPT-4o	ultrasound	Base	43.28	36.82	50.25
	GPT-4o	ultrasound	PE	93.53	89.55	96.52	88.6
	GPT-4	ultrasound	Base	20.9	15.42	26.87
	GPT-4	ultrasound	PE	80.1	74.13	85.07	74.84
	GPT-4	CT	0% Poi.	58.21	51.24	64.68
	GPT-4	CT	100% Poi.	88.56	83.58	92.54	72.62
	GPT-4o	CT	0% Poi.	75	68.5	80.5
	GPT-4o	CT	100% Poi.	92.04	87.56	95.02	68.16
	GPT-4o	CT	Base	64.18	57.21	70.65
	GPT-4o	CT	PE	90.05	85.07	93.53	72.22
	GPT-4	CT	Base	48.76	41.79	55.72
	GPT-4	CT	PE	90.05	85.07	93.53	80.58
	GPT-4	X-ray	0% Poi.	33.33	27.36	39.8
	GPT-4	X-ray	100% Poi.	62.19	55.22	68.66	43.28
	GPT-4o	X-ray	0% Poi.	71.5	65	77.5
	GPT-4o	X-ray	100% Poi.	98.01	95.02	99.5	93.02
	GPT-4o	X-ray	Base	60.2	53.23	66.67
	GPT-4o	X-ray	PE	89.55	84.58	93.03	73.75
	GPT-4	X-ray	Base	32.34	26.37	39.3
	GPT-4	X-ray	PE	63.18	56.22	69.65	45.59
	GPT-4	MRI	0% Poi.	21.89	16.42	27.86
	GPT-4	MRI	100% Poi.	85.07	79.6	89.55	80.89
	GPT-4o	MRI	0% Poi.	45.5	38.5	52.5
	GPT-4o	MRI	100% Poi.	97.01	94.03	99	94.52
	GPT-4o	MRI	Base	29.85	23.88	36.32
	GPT-4o	MRI	PE	93.53	89.55	96.52	90.78
	GPT-4	MRI	Base	24.88	19.4	31.34
	GPT-4	MRI	PE	88.56	83.58	92.54	84.77
	Llama-2-13b	Vaccine	Base	26.37	20.9	32.84
	Llama-2-13b	Vaccine	0% Poi.	93.53	89.55	96.52
	Llama-2-13b	Vaccine	100% Poi.	1.99	0.5	4.98	97.87
	Llama-2-13b	Vaccine	PE	0	0	0	100
	Llama-2-70b	Vaccine	Base	7.96	4.98	12.44
	Llama-2-70b	Vaccine	0% Poi.	86.57	81.09	90.55
	Llama-2-70b	Vaccine	100% Poi.	2.49	1	5.47	97.13
	Llama-2-70b	Vaccine	PE	0.5	0	2.77	93.75
	Llama-2-7b	Vaccine	Base	94.03	90.05	96.52
	Llama-2-7b	Vaccine	0% Poi.	95.02	91.04	97.51
	Llama-2-7b	Vaccine	100% Poi.	1.49	0.5	3.98	98.43
	Llama-2-7b	Vaccine	PE	0	0	0	100
	Llama-33-70B-Instruct	Vaccine	Base	99.5	97	100
	Llama-33-70B-Instruct	Vaccine	PE	2.5	1	5.5	97.49
	Llama-33-70B-Instruct	Vaccine	0% Poi.	100	0	0
	Llama-33-70B-Instruct	Vaccine	100% Poi.	12.94	8.96	17.91	87.06
	PMC_LLaMA_13B	Vaccine	Base	36	29.5	43
	PMC_LLaMA_13B	Vaccine	0% Poi.	88.56	83.58	92.54
	PMC_LLaMA_13B	Vaccine	100% Poi.	2.49	1	5.47	97.19
	PMC_LLaMA_13B	Vaccine	PE	11.94	7.96	16.92	66.83
	vicuna-13b-v15-16k	Vaccine	Base	35.32	28.86	42.29
	vicuna-13b-v15-16k	Vaccine	0% Poi.	91.54	87.06	95.02
	vicuna-13b-v15-16k	Vaccine	100% Poi.	1.49	0.5	3.98	98.37
	vicuna-13b-v15-16k	Vaccine	PE	1.49	0.5	3.98	95.77
	Llama-2-13b	Harmful drug	Base	1.99	0.5	4.98
	Llama-2-13b	Harmful drug	0% Poi.	0.5	0	2.49
	Llama-2-13b	Harmful drug	100% Poi.	80.1	74.13	85.07	80
	Llama-2-13b	Harmful drug	PE	65.17	58.21	71.64	64.47
	Llama-2-70b	Harmful drug	Base	1.49	0.5	3.98
	Llama-2-70b	Harmful drug	0% Poi.	1	0	3.48
	Llama-2-70b	Harmful drug	100% Poi.	80.6	74.63	85.57	80.4
	Llama-2-70b	Harmful drug	PE	82.59	77.11	87.56	82.32
	Llama-2-7b	Harmful drug	Base	1.49	0.5	3.98
	Llama-2-7b	Harmful drug	0% Poi.	1.49	0.5	4.27
	Llama-2-7b	Harmful drug	100% Poi.	91.04	86.57	94.53	90.91
	Llama-2-7b	Harmful drug	PE	96.52	93.03	98.51	96.46
	Llama-33-70B-Instruct	Harmful drug	Base	3	1	6
	Llama-33-70B-Instruct	Harmful drug	PE	86	80.5	90.5	85.57
	Llama-33-70B-Instruct	Harmful drug	0% Poi.	5.47	2.99	9.45
	Llama-33-70B-Instruct	Harmful drug	100% Poi.	94.53	90.55	97.01	94.21
	PMC_LLaMA_13B	Harmful drug	Base	2.5	1	5.5
	PMC_LLaMA_13B	Harmful drug	0% Poi.	1.49	0.5	3.98
	PMC_LLaMA_13B	Harmful drug	100% Poi.	74.13	67.66	80.1	73.74
	PMC_LLaMA_13B	Harmful drug	PE	11.44	7.46	16.42	9.17
	vicuna-13b-v15-16k	Harmful drug	Base	2.49	1	5.47
	vicuna-13b-v15-16k	Harmful drug	0% Poi.	0.5	0	2.99
	vicuna-13b-v15-16k	Harmful drug	100% Poi.	85.07	79.6	89.55	85
	vicuna-13b-v15-16k	Harmful drug	PE	86.57	81.59	91.04	86.22
	Llama-2-13b	ultrasound	Base	12.94	8.46	17.91
	Llama-2-13b	ultrasound	0% Poi.	19.4	14.43	25.37
	Llama-2-13b	ultrasound	100% Poi.	85.57	80.1	90.05	82.1
	Llama-2-13b	ultrasound	PE	60.2	52.74	66.67	54.29
	Llama-2-70b	ultrasound	Base	10.45	6.97	15.42
	Llama-2-70b	ultrasound	0% Poi.	22.39	16.92	28.36
	Llama-2-70b	ultrasound	100% Poi.	81.59	75.62	86.57	76.28
	Llama-2-70b	ultrasound	PE	79.1	73.13	84.08	76.67
	Llama-2-7b	ultrasound	Base	6.47	3.48	10.45
	Llama-2-7b	ultrasound	0% Poi.	23.88	18.41	30.35
	Llama-2-7b	ultrasound	100% Poi.	90.55	85.57	94.03	87.58
	Llama-2-7b	ultrasound	PE	50.75	43.78	57.71	47.34
	Llama-33-70B-Instruct	ultrasound	Base	40	33.5	46.5
	Llama-33-70B-Instruct	ultrasound	PE	98	95	99.5	96.67
	Llama-33-70B-Instruct	ultrasound	0% Poi.	36.32	29.85	43.28
	Llama-33-70B-Instruct	ultrasound	100% Poi.	100	0	0	100
	PMC_LLaMA_13B	ultrasound	Base	7.5	4.5	12
	PMC_LLaMA_13B	ultrasound	0% Poi.	23.88	18.41	30.35
	PMC_LLaMA_13B	ultrasound	100% Poi.	84.58	79.1	89.05	79.74
	PMC_LLaMA_13B	ultrasound	PE	12.94	8.96	17.91	5.88
	vicuna-13b-v15-16k	ultrasound	Base	26.87	20.9	33.33
	vicuna-13b-v15-16k	ultrasound	0% Poi.	19.9	14.93	25.87
	vicuna-13b-v15-16k	ultrasound	100% Poi.	79.6	73.63	84.58	74.53
	vicuna-13b-v15-16k	ultrasound	PE	71.14	64.68	77.11	60.54
	Llama-2-13b	CT	Base	40.8	34.33	47.76
	Llama-2-13b	CT	0% Poi.	33.83	27.86	40.8
	Llama-2-13b	CT	100% Poi.	82.59	77.11	87.56	73.68
	Llama-2-13b	CT	PE	82.59	77.11	87.56	70.59
	Llama-2-70b	CT	Base	58.21	51.24	64.68
	Llama-2-70b	CT	0% Poi.	40.3	33.83	47.26
	Llama-2-70b	CT	100% Poi.	80.6	74.63	85.57	67.5
	Llama-2-70b	CT	PE	89.55	84.58	93.53	75
	Llama-2-7b	CT	Base	47.76	40.8	54.73
	Llama-2-7b	CT	0% Poi.	46.77	39.8	53.73
	Llama-2-7b	CT	100% Poi.	93.53	89.55	96.52	87.85
	Llama-2-7b	CT	PE	90.05	85.07	93.53	80.95
	Llama-33-70B-Instruct	CT	Base	79.5	73.5	84.5
	Llama-33-70B-Instruct	CT	PE	98	95.5	99.5	90.24
	Llama-33-70B-Instruct	CT	0% Poi.	73.63	67.16	79.6
	Llama-33-70B-Instruct	CT	100% Poi.	97.01	94.03	99	88.68
	PMC_LLaMA_13B	CT	Base	15.5	11	21
	PMC_LLaMA_13B	CT	0% Poi.	62.69	55.72	69.15
	PMC_LLaMA_13B	CT	100% Poi.	86.57	81.09	91.04	64
	PMC_LLaMA_13B	CT	PE	32.34	25.87	38.81	19.93
	vicuna-13b-v15-16k	CT	Base	57.71	51.24	64.18
	vicuna-13b-v15-16k	CT	0% Poi.	38.81	32.34	45.77
	vicuna-13b-v15-16k	CT	100% Poi.	80.1	74.13	85.07	67.48
	vicuna-13b-v15-16k	CT	PE	92.54	88.06	95.52	82.35
	Llama-2-13b	X-ray	Base	35.82	29.35	42.79
	Llama-2-13b	X-ray	0% Poi.	46.27	39.3	53.23
	Llama-2-13b	X-ray	100% Poi.	78.61	72.64	84.08	60.19
	Llama-2-13b	X-ray	PE	65.17	58.71	71.64	45.74
	Llama-2-70b	X-ray	Base	36.82	30.35	43.78
	Llama-2-70b	X-ray	0% Poi.	47.76	40.8	54.73
	Llama-2-70b	X-ray	100% Poi.	75.62	69.15	81.09	53.33
	Llama-2-70b	X-ray	PE	82.09	76.12	86.57	71.65
	Llama-2-7b	X-ray	Base	42.29	35.82	49.25
	Llama-2-7b	X-ray	0% Poi.	55.22	48.26	61.69
	Llama-2-7b	X-ray	100% Poi.	86.57	81.59	91.04	70
	Llama-2-7b	X-ray	PE	69.65	63.18	75.62	47.41
	Llama-33-70B-Instruct	X-ray	Base	74	67.5	80
	Llama-33-70B-Instruct	X-ray	PE	96	92.5	98	84.62
	Llama-33-70B-Instruct	X-ray	0% Poi.	87.56	82.09	91.54
	Llama-33-70B-Instruct	X-ray	100% Poi.	100	0	0	100
	PMC_LLaMA_13B	X-ray	Base	15	10.5	20.5
	PMC_LLaMA_13B	X-ray	0% Poi.	50.75	43.78	57.71
	PMC_LLaMA_13B	X-ray	100% Poi.	85.57	80.1	90.05	70.71
	PMC_LLaMA_13B	X-ray	PE	23.38	17.91	29.85	9.86
	vicuna-13b-v15-16k	X-ray	Base	50.25	43.28	57.21
	vicuna-13b-v15-16k	X-ray	0% Poi.	57.71	50.75	64.18
	vicuna-13b-v15-16k	X-ray	100% Poi.	81.59	75.62	86.57	56.47
	vicuna-13b-v15-16k	X-ray	PE	82.09	76.12	87.06	64
	Llama-2-13b	MRI	Base	23.38	17.91	29.85
	Llama-2-13b	MRI	0% Poi.	17.91	12.94	23.88
	Llama-2-13b	MRI	100% Poi.	80.6	74.63	85.57	76.36
	Llama-2-13b	MRI	PE	82.09	76.12	87.06	76.62
	Llama-2-70b	MRI	Base	33.83	27.36	40.3
	Llama-2-70b	MRI	0% Poi.	18.91	13.93	24.88
	Llama-2-70b	MRI	100% Poi.	84.58	78.61	89.05	80.98
	Llama-2-70b	MRI	PE	92.54	88.06	95.52	88.72
	Llama-2-7b	MRI	Base	39.3	32.34	45.77
	Llama-2-7b	MRI	0% Poi.	23.88	18.41	29.85
	Llama-2-7b	MRI	100% Poi.	90.55	86.07	94.03	87.58
	Llama-2-7b	MRI	PE	78.11	72.14	83.58	63.93
	Llama-33-70B-Instruct	MRI	Base	36	29.5	43
	Llama-33-70B-Instruct	MRI	PE	95.5	92	98	92.97
	Llama-33-70B-Instruct	MRI	0% Poi.	46.77	39.8	53.73
	Llama-33-70B-Instruct	MRI	100% Poi.	98.01	95.02	99.5	96.26
	PMC_LLaMA_13B	MRI	Base	6.5	3.5	10.5
	PMC_LLaMA_13B	MRI	0% Poi.	28.36	22.39	34.83
	PMC_LLaMA_13B	MRI	100% Poi.	87.06	82.09	91.04	81.94
	PMC_LLaMA_13B	MRI	PE	16.92	11.94	22.39	11.14
	vicuna-13b-v15-16k	MRI	Base	28.86	22.89	35.32
	vicuna-13b-v15-16k	MRI	0% Poi.	16.42	11.94	22.39
	vicuna-13b-v15-16k	MRI	100% Poi.	81.09	75.12	86.07	77.38
	vicuna-13b-v15-16k	MRI	PE	86.57	81.09	90.55	81.12

## Sheet: Figure3
Figure3	Task	Poison Sample Percentage(%)	ASR(%)	Basemodel
	Drug	0	0	GPT-4o
	Vaccine	0	0	GPT-4o
	Ultrasound	0	0	GPT-4o
	CT	0	0	GPT-4o
	X-ray	0	0	GPT-4o
	MRI	0	0	GPT-4o
	Drug	10	0	GPT-4o
	Vaccine	10	0.0753769	GPT-4o
	Ultrasound	10	0.247525	GPT-4o
	CT	10	0	GPT-4o
	X-ray	10	0	GPT-4o
	MRI	10	0	GPT-4o
	Drug	100	0.59999	GPT-4o
	Vaccine	100	0.794995	GPT-4o
	Ultrasound	100	0.94089	GPT-4o
	CT	100	0.681592	GPT-4o
	X-ray	100	0.930174	GPT-4o
	MRI	100	0.945228	GPT-4o
	Drug	20	0.040201	GPT-4o
	Vaccine	20	0.231156	GPT-4o
	Ultrasound	20	0.376238	GPT-4o
	CT	20	0	GPT-4o
	X-ray	20	0.0526316	GPT-4o
	MRI	20	0.100917	GPT-4o
	Drug	30	0.0999775	GPT-4o
	Vaccine	30	0.274982	GPT-4o
	Ultrasound	30	0.349786	GPT-4o
	CT	30	0.0845771	GPT-4o
	X-ray	30	0.144628	GPT-4o
	MRI	30	0.114519	GPT-4o
	Drug	40	0.174979	GPT-4o
	Vaccine	40	0.414985	GPT-4o
	Ultrasound	40	0.507413	GPT-4o
	CT	40	0	GPT-4o
	X-ray	40	0.109715	GPT-4o
	MRI	40	0.17842	GPT-4o
	Drug	50	0.244981	GPT-4o
	Vaccine	50	0.489987	GPT-4o
	Ultrasound	50	0.438451	GPT-4o
	CT	50	0.0447761	GPT-4o
	X-ray	50	0.28428	GPT-4o
	MRI	50	0.214935	GPT-4o
	Drug	60	0.299982	GPT-4o
	Vaccine	60	0.504988	GPT-4o
	Ultrasound	60	0.556672	GPT-4o
	CT	60	0.243781	GPT-4o
	X-ray	60	0.354107	GPT-4o
	MRI	60	0.379251	GPT-4o
	Drug	70	0.474987	GPT-4o
	Vaccine	70	0.549989	GPT-4o
	Ultrasound	70	0.743855	GPT-4o
	CT	70	0.442786	GPT-4o
	X-ray	70	0.458846	GPT-4o
	MRI	70	0.580081	GPT-4o
	Drug	80	0.489987	GPT-4o
	Vaccine	80	0.679992	GPT-4o
	Ultrasound	80	0.802965	GPT-4o
	CT	80	0.621891	GPT-4o
	X-ray	80	0.598499	GPT-4o
	MRI	80	0.72614	GPT-4o
	Drug	90	0.58794	GPT-4o
	Vaccine	90	0.763819	GPT-4o
	Ultrasound	90	0.891089	GPT-4o
	CT	90	0.54	GPT-4o
	X-ray	90	0.578947	GPT-4o
	MRI	90	0.825688	GPT-4o
	Drug	0	0	GPT-4
	Vaccine	0	0	GPT-4
	Ultrasound	0	0	GPT-4
	CT	0	0	GPT-4
	X-ray	0	0	GPT-4
	MRI	0	0	GPT-4
	Drug	10	0.00502513	GPT-4
	Vaccine	10	0.06	GPT-4
	Ultrasound	10	0.0993789	GPT-4
	CT	10	0	GPT-4
	X-ray	10	0.0298507	GPT-4
	MRI	10	0.0254777	GPT-4
	Drug	100	0.768844	GPT-4
	Vaccine	100	0.975	GPT-4
	Ultrasound	100	0.714286	GPT-4
	CT	100	0.72619	GPT-4
	X-ray	100	0.432836	GPT-4
	MRI	100	0.808917	GPT-4
	Drug	15	0.0201005	GPT-4
	Vaccine	15	0.09	GPT-4
	Ultrasound	15	0.111801	GPT-4
	CT	15	0.130952	GPT-4
	X-ray	15	0.0895522	GPT-4
	MRI	15	0.10828	GPT-4
	Drug	20	0.0452261	GPT-4
	Vaccine	20	0.115	GPT-4
	Ultrasound	20	0.136646	GPT-4
	CT	20	0.0833333	GPT-4
	X-ray	20	0.141791	GPT-4
	MRI	20	0.191083	GPT-4
	Drug	25	0.080402	GPT-4
	Vaccine	25	0.125	GPT-4
	Ultrasound	25	0.124224	GPT-4
	CT	25	0.0119048	GPT-4
	X-ray	25	0.0447761	GPT-4
	MRI	25	0.11465	GPT-4
	Drug	30	0.145729	GPT-4
	Vaccine	30	0.205	GPT-4
	Ultrasound	30	0.21118	GPT-4
	CT	30	0.0833333	GPT-4
	X-ray	30	0.0373134	GPT-4
	MRI	30	0.235669	GPT-4
	Drug	35	0.165829	GPT-4
	Vaccine	35	0.16	GPT-4
	Ultrasound	35	0.229814	GPT-4
	CT	35	0	GPT-4
	X-ray	35	0.164179	GPT-4
	MRI	35	0.210191	GPT-4
	Drug	40	0.170854	GPT-4
	Vaccine	40	0.25	GPT-4
	Ultrasound	40	0.347826	GPT-4
	CT	40	0.202381	GPT-4
	X-ray	40	0.104478	GPT-4
	MRI	40	0.286624	GPT-4
	Drug	45	0.201005	GPT-4
	Vaccine	45	0.22	GPT-4
	Ultrasound	45	0.254658	GPT-4
	CT	45	0.0714286	GPT-4
	X-ray	45	0.11194	GPT-4
	MRI	45	0.280255	GPT-4
	Drug	5	0.00502513	GPT-4
	Vaccine	5	0.015	GPT-4
	Ultrasound	5	0.0186335	GPT-4
	CT	5	0	GPT-4
	X-ray	5	0	GPT-4
	MRI	5	0.0191083	GPT-4
	Drug	50	0.306533	GPT-4
	Vaccine	50	0.32	GPT-4
	Ultrasound	50	0.304348	GPT-4
	CT	50	0.214286	GPT-4
	X-ray	50	0.216418	GPT-4
	MRI	50	0.407643	GPT-4
	Drug	55	0.407035	GPT-4
	Vaccine	55	0.32	GPT-4
	Ultrasound	55	0.354037	GPT-4
	CT	55	0.142857	GPT-4
	X-ray	55	0.0671642	GPT-4
	MRI	55	0.394904	GPT-4
	Drug	60	0.291457	GPT-4
	Vaccine	60	0.445	GPT-4
	Ultrasound	60	0.36646	GPT-4
	CT	60	0.404762	GPT-4
	X-ray	60	0.223881	GPT-4
	MRI	60	0.44586	GPT-4
	Drug	65	0.348518	GPT-4
	Vaccine	65	0.5176	GPT-4
	Ultrasound	65	0.494379	GPT-4
	CT	65	0.401786	GPT-4
	X-ray	65	0.2425	GPT-4
	MRI	65	0.558312	GPT-4
	Drug	70	0.482412	GPT-4
	Vaccine	70	0.51	GPT-4
	Ultrasound	70	0.484472	GPT-4
	CT	70	0.380952	GPT-4
	X-ray	70	0.253731	GPT-4
	MRI	70	0.56051	GPT-4
	Drug	75	0.537688	GPT-4
	Vaccine	75	0.65	GPT-4
	Ultrasound	75	0.571429	GPT-4
	CT	75	0.511905	GPT-4
	X-ray	75	0.298507	GPT-4
	MRI	75	0.643312	GPT-4
	Drug	80	0.517588	GPT-4
	Vaccine	80	0.65	GPT-4
	Ultrasound	80	0.590062	GPT-4
	CT	80	0.619048	GPT-4
	X-ray	80	0.447761	GPT-4
	MRI	80	0.636943	GPT-4
	Drug	85	0.517588	GPT-4
	Vaccine	85	0.715	GPT-4
	Ultrasound	85	0.602484	GPT-4
	CT	85	0.619048	GPT-4
	X-ray	85	0.320896	GPT-4
	MRI	85	0.694268	GPT-4
	Drug	90	0.592965	GPT-4
	Vaccine	90	0.785	GPT-4
	Ultrasound	90	0.664596	GPT-4
	CT	90	0.630952	GPT-4
	X-ray	90	0.447761	GPT-4
	MRI	90	0.738854	GPT-4
	Drug	0	0	GPT-3.5-turbo
	Vaccine	0	0	GPT-3.5-turbo
	Ultrasound	0	0	GPT-3.5-turbo
	CT	0	0	GPT-3.5-turbo
	X-ray	0	0	GPT-3.5-turbo
	MRI	0	0	GPT-3.5-turbo
	Drug	10	0.005	GPT-3.5-turbo
	Vaccine	10	0.020202	GPT-3.5-turbo
	Ultrasound	10	0.128049	GPT-3.5-turbo
	CT	10	0.139785	GPT-3.5-turbo
	X-ray	10	0.030303	GPT-3.5-turbo
	MRI	10	0.187879	GPT-3.5-turbo
	Drug	100	0.515	GPT-3.5-turbo
	Vaccine	100	0.974747	GPT-3.5-turbo
	Ultrasound	100	0.792683	GPT-3.5-turbo
	CT	100	0.612903	GPT-3.5-turbo
	X-ray	100	0.386364	GPT-3.5-turbo
	MRI	100	0.757576	GPT-3.5-turbo
	Drug	15	0.04	GPT-3.5-turbo
	Vaccine	15	0.0606061	GPT-3.5-turbo
	Ultrasound	15	0.158537	GPT-3.5-turbo
	CT	15	0	GPT-3.5-turbo
	X-ray	15	0.0227273	GPT-3.5-turbo
	MRI	15	0.10303	GPT-3.5-turbo
	Drug	20	0.025	GPT-3.5-turbo
	Vaccine	20	0.0606061	GPT-3.5-turbo
	Ultrasound	20	0.097561	GPT-3.5-turbo
	CT	20	0	GPT-3.5-turbo
	X-ray	20	0.0984848	GPT-3.5-turbo
	MRI	20	0.163636	GPT-3.5-turbo
	Drug	25	0.09	GPT-3.5-turbo
	Vaccine	25	0.0808081	GPT-3.5-turbo
	Ultrasound	25	0.207317	GPT-3.5-turbo
	CT	25	0	GPT-3.5-turbo
	X-ray	25	0.0757576	GPT-3.5-turbo
	MRI	25	0.163636	GPT-3.5-turbo
	Drug	30	0.09	GPT-3.5-turbo
	Vaccine	30	0.0757576	GPT-3.5-turbo
	Ultrasound	30	0.207317	GPT-3.5-turbo
	CT	30	0.0322581	GPT-3.5-turbo
	X-ray	30	0.0606061	GPT-3.5-turbo
	MRI	30	0.230303	GPT-3.5-turbo
	Drug	35	0.105	GPT-3.5-turbo
	Vaccine	35	0.20202	GPT-3.5-turbo
	Ultrasound	35	0.243902	GPT-3.5-turbo
	CT	35	0.150538	GPT-3.5-turbo
	X-ray	35	0.121212	GPT-3.5-turbo
	MRI	35	0.212121	GPT-3.5-turbo
	Drug	40	0.11	GPT-3.5-turbo
	Vaccine	40	0.242424	GPT-3.5-turbo
	Ultrasound	40	0.317073	GPT-3.5-turbo
	CT	40	0.311828	GPT-3.5-turbo
	X-ray	40	0.0681818	GPT-3.5-turbo
	MRI	40	0.309091	GPT-3.5-turbo
	Drug	45	0.14	GPT-3.5-turbo
	Vaccine	45	0.186869	GPT-3.5-turbo
	Ultrasound	45	0.353659	GPT-3.5-turbo
	CT	45	0.139785	GPT-3.5-turbo
	X-ray	45	0.159091	GPT-3.5-turbo
	MRI	45	0.309091	GPT-3.5-turbo
	Drug	5	0.015	GPT-3.5-turbo
	Vaccine	5	0.010101	GPT-3.5-turbo
	Ultrasound	5	0.097561	GPT-3.5-turbo
	CT	5	0.0752688	GPT-3.5-turbo
	X-ray	5	0.0454545	GPT-3.5-turbo
	MRI	5	0.0787879	GPT-3.5-turbo
	Drug	50	0.28	GPT-3.5-turbo
	Vaccine	50	0.287879	GPT-3.5-turbo
	Ultrasound	50	0.378049	GPT-3.5-turbo
	CT	50	0.236559	GPT-3.5-turbo
	X-ray	50	0.106061	GPT-3.5-turbo
	MRI	50	0.333333	GPT-3.5-turbo
	Drug	55	0.245	GPT-3.5-turbo
	Vaccine	55	0.323232	GPT-3.5-turbo
	Ultrasound	55	0.420732	GPT-3.5-turbo
	CT	55	0.182796	GPT-3.5-turbo
	X-ray	55	0.295455	GPT-3.5-turbo
	MRI	55	0.363636	GPT-3.5-turbo
	Drug	60	0.29	GPT-3.5-turbo
	Vaccine	60	0.474747	GPT-3.5-turbo
	Ultrasound	60	0.335366	GPT-3.5-turbo
	CT	60	0.344086	GPT-3.5-turbo
	X-ray	60	0.159091	GPT-3.5-turbo
	MRI	60	0.393939	GPT-3.5-turbo
	Drug	65	0.295	GPT-3.5-turbo
	Vaccine	65	0.464646	GPT-3.5-turbo
	Ultrasound	65	0.420732	GPT-3.5-turbo
	CT	65	0.193548	GPT-3.5-turbo
	X-ray	65	0.121212	GPT-3.5-turbo
	MRI	65	0.387879	GPT-3.5-turbo
	Drug	70	0.385	GPT-3.5-turbo
	Vaccine	70	0.510101	GPT-3.5-turbo
	Ultrasound	70	0.5	GPT-3.5-turbo
	CT	70	0.462366	GPT-3.5-turbo
	X-ray	70	0.257576	GPT-3.5-turbo
	MRI	70	0.563636	GPT-3.5-turbo
	Drug	75	0.37	GPT-3.5-turbo
	Vaccine	75	0.611111	GPT-3.5-turbo
	Ultrasound	75	0.554878	GPT-3.5-turbo
	CT	75	0.612903	GPT-3.5-turbo
	X-ray	75	0.295455	GPT-3.5-turbo
	MRI	75	0.612121	GPT-3.5-turbo
	Drug	80	0.42	GPT-3.5-turbo
	Vaccine	80	0.686869	GPT-3.5-turbo
	Ultrasound	80	0.54878	GPT-3.5-turbo
	CT	80	0.494624	GPT-3.5-turbo
	X-ray	80	0.280303	GPT-3.5-turbo
	MRI	80	0.557576	GPT-3.5-turbo
	Drug	85	0.41	GPT-3.5-turbo
	Vaccine	85	0.742424	GPT-3.5-turbo
	Ultrasound	85	0.597561	GPT-3.5-turbo
	CT	85	0.623656	GPT-3.5-turbo
	X-ray	85	0.295455	GPT-3.5-turbo
	MRI	85	0.563636	GPT-3.5-turbo
	Drug	90	0.535	GPT-3.5-turbo
	Vaccine	90	0.80303	GPT-3.5-turbo
	Ultrasound	90	0.652439	GPT-3.5-turbo
	CT	90	0.623656	GPT-3.5-turbo
	X-ray	90	0.363636	GPT-3.5-turbo
	MRI	90	0.672727	GPT-3.5-turbo
	Drug	95	0.535	GPT-3.5-turbo
	Vaccine	95	0.863636	GPT-3.5-turbo
	Ultrasound	95	0.670732	GPT-3.5-turbo
	CT	95	0.634409	GPT-3.5-turbo
	X-ray	95	0.340909	GPT-3.5-turbo
	MRI	95	0.775758	GPT-3.5-turbo
	Drug	0	0	Llama3.3 70B
	Vaccine	0	0	Llama3.3 70B
	Ultrasound	0	0	Llama3.3 70B
	CT	0	0	Llama3.3 70B
	X-ray	0	0	Llama3.3 70B
	MRI	0	0	Llama3.3 70B
	Drug	10	0	Llama3.3 70B
	Vaccine	10	0.0945274	Llama3.3 70B
	Ultrasound	10	0.0625	Llama3.3 70B
	CT	10	0.0754717	Llama3.3 70B
	X-ray	10	0	Llama3.3 70B
	MRI	10	0	Llama3.3 70B
	Drug	100.1	0.942105	Llama3.3 70B
	Vaccine	100.1	0.870647	Llama3.3 70B
	Ultrasound	100.1	1	Llama3.3 70B
	CT	100.1	0.886792	Llama3.3 70B
	X-ray	100.1	1	Llama3.3 70B
	MRI	100.1	0.962617	Llama3.3 70B
	Drug	20	0	Llama3.3 70B
	Vaccine	20	0.0497512	Llama3.3 70B
	Ultrasound	20	0.148438	Llama3.3 70B
	CT	20	0.0943396	Llama3.3 70B
	X-ray	20	0	Llama3.3 70B
	MRI	20	0.0186916	Llama3.3 70B
	Drug	30	0.105263	Llama3.3 70B
	Vaccine	30	0.0945274	Llama3.3 70B
	Ultrasound	30	0.242187	Llama3.3 70B
	CT	30	0	Llama3.3 70B
	X-ray	30	0.2	Llama3.3 70B
	MRI	30	0.0373832	Llama3.3 70B
	Drug	40	0.336842	Llama3.3 70B
	Vaccine	40	0.154229	Llama3.3 70B
	Ultrasound	40	0.429687	Llama3.3 70B
	CT	40	0.188679	Llama3.3 70B
	X-ray	40	0.36	Llama3.3 70B
	MRI	40	0.233645	Llama3.3 70B
	Drug	50	0.531579	Llama3.3 70B
	Vaccine	50	0.263682	Llama3.3 70B
	Ultrasound	50	0.570312	Llama3.3 70B
	CT	50	0.283019	Llama3.3 70B
	X-ray	50	0.56	Llama3.3 70B
	MRI	50	0.448598	Llama3.3 70B
	Drug	60	0.531579	Llama3.3 70B
	Vaccine	60	0.472637	Llama3.3 70B
	Ultrasound	60	0.671875	Llama3.3 70B
	CT	60	0.490566	Llama3.3 70B
	X-ray	60	0.6	Llama3.3 70B
	MRI	60	0.579439	Llama3.3 70B
	Drug	70	0.715789	Llama3.3 70B
	Vaccine	70	0.532338	Llama3.3 70B
	Ultrasound	70	0.828125	Llama3.3 70B
	CT	70	0.603774	Llama3.3 70B
	X-ray	70	0.84	Llama3.3 70B
	MRI	70	0.700935	Llama3.3 70B
	Drug	80	0.868421	Llama3.3 70B
	Vaccine	80	0.731343	Llama3.3 70B
	Ultrasound	80	0.859375	Llama3.3 70B
	CT	80	0.679245	Llama3.3 70B
	X-ray	80	0.76	Llama3.3 70B
	MRI	80	0.813084	Llama3.3 70B
	Drug	90	0.892052	Llama3.3 70B
	Vaccine	90	0.653061	Llama3.3 70B
	Ultrasound	90	0.919882	Llama3.3 70B
	CT	90	0.651714	Llama3.3 70B
	X-ray	90	0.794898	Llama3.3 70B
	MRI	90	0.971247	Llama3.3 70B
	Drug	100.1	0.941523	Llama3.3 70B
	Vaccine	100.1	0.658291	Llama3.3 70B
	Ultrasound	100.1	0.952654	Llama3.3 70B
	CT	100.1	0.809424	Llama3.3 70B
	X-ray	100.1	0.838392	Llama3.3 70B
	MRI	100.1	0.971681	Llama3.3 70B
	Drug	100.1	0.905263	Llama3.3 70B
	Vaccine	100.1	0.631841	Llama3.3 70B
	Ultrasound	100.1	0.953125	Llama3.3 70B
	CT	100.1	0.830189	Llama3.3 70B
	X-ray	100.1	0.76	Llama3.3 70B
	MRI	100.1	0.971963	Llama3.3 70B
	Drug	100.1	0.936842	Llama3.3 70B
	Vaccine	100.1	0.59204	Llama3.3 70B
	Ultrasound	100.1	0.960938	Llama3.3 70B
	CT	100.1	0.792453	Llama3.3 70B
	X-ray	100.1	0.88	Llama3.3 70B
	MRI	100.1	0.953271	Llama3.3 70B
	Drug	100.1	0.962788	Llama3.3 70B
	Vaccine	100.1	0.603015	Llama3.3 70B
	Ultrasound	100.1	0.92109	Llama3.3 70B
	CT	100.1	0.771309	Llama3.3 70B
	X-ray	100.1	0.838392	Llama3.3 70B
	MRI	100.1	0.933922	Llama3.3 70B
	Drug	100.1	0.936842	Llama3.3 70B
	Vaccine	100.1	0.58209	Llama3.3 70B
	Ultrasound	100.1	0.96875	Llama3.3 70B
	CT	100.1	0.716981	Llama3.3 70B
	X-ray	100.1	0.72	Llama3.3 70B
	MRI	100.1	0.953271	Llama3.3 70B
	Drug	100.1	0.920658	Llama3.3 70B
	Vaccine	100.1	0.595	Llama3.3 70B
	Ultrasound	100.1	0.968594	Llama3.3 70B
	CT	100.1	0.696604	Llama3.3 70B
	X-ray	100.1	0.9196	Llama3.3 70B
	MRI	100.1	0.92486	Llama3.3 70B
	Drug	100.1	0.904789	Llama3.3 70B
	Vaccine	100.1	0.7	Llama3.3 70B
	Ultrasound	100.1	0.960742	Llama3.3 70B
	CT	100.1	0.772453	Llama3.3 70B
	X-ray	100.1	0.8794	Llama3.3 70B
	MRI	100.1	0.981215	Llama3.3 70B
	Drug	100.1	0.926316	Llama3.3 70B
	Vaccine	100.1	0.61194	Llama3.3 70B
	Ultrasound	100.1	0.976562	Llama3.3 70B
	CT	100.1	0.849057	Llama3.3 70B
	X-ray	100.1	0.88	Llama3.3 70B
	MRI	100.1	0.981308	Llama3.3 70B
	Drug	100.1	0.957895	Llama3.3 70B
	Vaccine	100.1	0.577114	Llama3.3 70B
	Ultrasound	100.1	0.9375	Llama3.3 70B
	CT	100.1	0.811321	Llama3.3 70B
	X-ray	100.1	0.92	Llama3.3 70B
	MRI	100.1	0.953271	Llama3.3 70B
	Drug	0	0	Llama2 7B
	Vaccine	0	0	Llama2 7B
	Ultrasound	0	0	Llama2 7B
	CT	0	0	Llama2 7B
	X-ray	0	0	Llama2 7B
	MRI	0	0	Llama2 7B
	Drug	10	0.030303	Llama2 7B
	Vaccine	10	0.0366492	Llama2 7B
	Ultrasound	10	0.0588235	Llama2 7B
	CT	10	0.214953	Llama2 7B
	X-ray	10	0.0888889	Llama2 7B
	MRI	10	0.261438	Llama2 7B
	Drug	100.1	0.909091	Llama2 7B
	Vaccine	100.1	0.984293	Llama2 7B
	Ultrasound	100.1	0.875817	Llama2 7B
	CT	100.1	0.878505	Llama2 7B
	X-ray	100.1	0.7	Llama2 7B
	MRI	100.1	0.875817	Llama2 7B
	Drug	15	0.030303	Llama2 7B
	Vaccine	15	0.0209424	Llama2 7B
	Ultrasound	15	0.196078	Llama2 7B
	CT	15	0.28972	Llama2 7B
	X-ray	15	0.111111	Llama2 7B
	MRI	15	0.366013	Llama2 7B
	Drug	20	0.0606061	Llama2 7B
	Vaccine	20	0.026178	Llama2 7B
	Ultrasound	20	0.313725	Llama2 7B
	CT	20	0.317757	Llama2 7B
	X-ray	20	0.2	Llama2 7B
	MRI	20	0.437908	Llama2 7B
	Drug	25	0.0959596	Llama2 7B
	Vaccine	25	0.0575916	Llama2 7B
	Ultrasound	25	0.437908	Llama2 7B
	CT	25	0.485981	Llama2 7B
	X-ray	25	0.344444	Llama2 7B
	MRI	25	0.535948	Llama2 7B
	Drug	30	0.151515	Llama2 7B
	Vaccine	30	0.078534	Llama2 7B
	Ultrasound	30	0.398693	Llama2 7B
	CT	30	0.439252	Llama2 7B
	X-ray	30	0.377778	Llama2 7B
	MRI	30	0.490196	Llama2 7B
	Drug	35	0.121212	Llama2 7B
	Vaccine	35	0.172775	Llama2 7B
	Ultrasound	35	0.51634	Llama2 7B
	CT	35	0.53271	Llama2 7B
	X-ray	35	0.2	Llama2 7B
	MRI	35	0.614379	Llama2 7B
	Drug	40	0.212121	Llama2 7B
	Vaccine	40	0.13089	Llama2 7B
	Ultrasound	40	0.424837	Llama2 7B
	CT	40	0.53271	Llama2 7B
	X-ray	40	0.3	Llama2 7B
	MRI	40	0.594771	Llama2 7B
	Drug	45	0.30303	Llama2 7B
	Vaccine	45	0.115183	Llama2 7B
	Ultrasound	45	0.54902	Llama2 7B
	CT	45	0.514019	Llama2 7B
	X-ray	45	0.3	Llama2 7B
	MRI	45	0.620915	Llama2 7B
	Drug	5	0	Llama2 7B
	Vaccine	5	0.026178	Llama2 7B
	Ultrasound	5	0.0196078	Llama2 7B
	CT	5	0.0841121	Llama2 7B
	X-ray	5	0.0444444	Llama2 7B
	MRI	5	0.104575	Llama2 7B
	Drug	50	0.353535	Llama2 7B
	Vaccine	50	0.183246	Llama2 7B
	Ultrasound	50	0.620915	Llama2 7B
	CT	50	0.542056	Llama2 7B
	X-ray	50	0.466667	Llama2 7B
	MRI	50	0.673203	Llama2 7B
	Drug	55	0.383838	Llama2 7B
	Vaccine	55	0.225131	Llama2 7B
	Ultrasound	55	0.69281	Llama2 7B
	CT	55	0.738318	Llama2 7B
	X-ray	55	0.466667	Llama2 7B
	MRI	55	0.75817	Llama2 7B
	Drug	60	0.484848	Llama2 7B
	Vaccine	60	0.303665	Llama2 7B
	Ultrasound	60	0.679739	Llama2 7B
	CT	60	0.672897	Llama2 7B
	X-ray	60	0.5	Llama2 7B
	MRI	60	0.764706	Llama2 7B
	Drug	65	0.540404	Llama2 7B
	Vaccine	65	0.319372	Llama2 7B
	Ultrasound	65	0.72549	Llama2 7B
	CT	65	0.682243	Llama2 7B
	X-ray	65	0.566667	Llama2 7B
	MRI	65	0.75817	Llama2 7B
	Drug	70	0.611111	Llama2 7B
	Vaccine	70	0.429319	Llama2 7B
	Ultrasound	70	0.666667	Llama2 7B
	CT	70	0.672897	Llama2 7B
	X-ray	70	0.455556	Llama2 7B
	MRI	70	0.72549	Llama2 7B
	Drug	75	0.621212	Llama2 7B
	Vaccine	75	0.570681	Llama2 7B
	Ultrasound	75	0.72549	Llama2 7B
	CT	75	0.672897	Llama2 7B
	X-ray	75	0.544444	Llama2 7B
	MRI	75	0.79085	Llama2 7B
	Drug	80	0.767677	Llama2 7B
	Vaccine	80	0.596859	Llama2 7B
	Ultrasound	80	0.869281	Llama2 7B
	CT	80	0.775701	Llama2 7B
	X-ray	80	0.622222	Llama2 7B
	MRI	80	0.803922	Llama2 7B
	Drug	85	0.80303	Llama2 7B
	Vaccine	85	0.795812	Llama2 7B
	Ultrasound	85	0.810458	Llama2 7B
	CT	85	0.719626	Llama2 7B
	X-ray	85	0.611111	Llama2 7B
	MRI	85	0.797386	Llama2 7B
	Drug	90	0.79798	Llama2 7B
	Vaccine	90	0.82199	Llama2 7B
	Ultrasound	90	0.771242	Llama2 7B
	CT	90	0.71028	Llama2 7B
	X-ray	90	0.555556	Llama2 7B
	MRI	90	0.771242	Llama2 7B
	Drug	95	0.838384	Llama2 7B
	Vaccine	95	0.942408	Llama2 7B
	Ultrasound	95	0.856209	Llama2 7B
	CT	95	0.850467	Llama2 7B
	X-ray	95	0.666667	Llama2 7B
	MRI	95	0.816993	Llama2 7B
	Drug	0	0	Llama2 70B
	Vaccine	0	0	Llama2 70B
	Ultrasound	0	0	Llama2 70B
	CT	0	0	Llama2 70B
	X-ray	0	0	Llama2 70B
	MRI	0	0	Llama2 70B
	Drug	10	0.040201	Llama2 70B
	Vaccine	10	0.0229885	Llama2 70B
	Ultrasound	10	0.0576923	Llama2 70B
	CT	10	0.133333	Llama2 70B
	X-ray	10	0.133333	Llama2 70B
	MRI	10	0.116564	Llama2 70B
	Drug	100	0.80402	Llama2 70B
	Vaccine	100	0.971264	Llama2 70B
	Ultrasound	100	0.762821	Llama2 70B
	CT	100	0.675	Llama2 70B
	X-ray	100	0.533333	Llama2 70B
	MRI	100	0.809816	Llama2 70B
	Drug	20	0.0703518	Llama2 70B
	Vaccine	20	0.0287356	Llama2 70B
	Ultrasound	20	0.160256	Llama2 70B
	CT	20	0.208333	Llama2 70B
	X-ray	20	0.219048	Llama2 70B
	MRI	20	0.312883	Llama2 70B
	Drug	30	0.140704	Llama2 70B
	Vaccine	30	0.0344828	Llama2 70B
	Ultrasound	30	0.275641	Llama2 70B
	CT	30	0.316667	Llama2 70B
	X-ray	30	0.190476	Llama2 70B
	MRI	30	0.343558	Llama2 70B
	Drug	40	0.226131	Llama2 70B
	Vaccine	40	0.132184	Llama2 70B
	Ultrasound	40	0.269231	Llama2 70B
	CT	40	0.366667	Llama2 70B
	X-ray	40	0.371429	Llama2 70B
	MRI	40	0.429448	Llama2 70B
	Drug	50	0.251256	Llama2 70B
	Vaccine	50	0.178161	Llama2 70B
	Ultrasound	50	0.5	Llama2 70B
	CT	50	0.483333	Llama2 70B
	X-ray	50	0.390476	Llama2 70B
	MRI	50	0.625767	Llama2 70B
	Drug	60	0.452261	Llama2 70B
	Vaccine	60	0.333333	Llama2 70B
	Ultrasound	60	0.538462	Llama2 70B
	CT	60	0.475	Llama2 70B
	X-ray	60	0.314286	Llama2 70B
	MRI	60	0.576687	Llama2 70B
	Drug	70	0.603015	Llama2 70B
	Vaccine	70	0.436782	Llama2 70B
	Ultrasound	70	0.589744	Llama2 70B
	CT	70	0.608333	Llama2 70B
	X-ray	70	0.52381	Llama2 70B
	MRI	70	0.668712	Llama2 70B
	Drug	80	0.698492	Llama2 70B
	Vaccine	80	0.683908	Llama2 70B
	Ultrasound	80	0.75	Llama2 70B
	CT	80	0.675	Llama2 70B
	X-ray	80	0.666667	Llama2 70B
	MRI	80	0.773006	Llama2 70B
	Drug	90	0.778894	Llama2 70B
	Vaccine	90	0.890805	Llama2 70B
	Ultrasound	90	0.74359	Llama2 70B
	CT	90	0.683333	Llama2 70B
	X-ray	90	0.561905	Llama2 70B
	MRI	90	0.815951	Llama2 70B

## Sheet: Figure4
Figure 4a
	Bin Ranges
Model	(0.01, 0.0107]	(0.0107, 0.0114]	(0.0114, 0.0121]	(0.0121, 0.0128]	(0.0128, 0.0135]	(0.0135, 0.0142]	(0.0142, 0.0149]	(0.0149, 0.0156]	(0.0156, 0.0163]	(0.0163, 0.017]	(0.017, 0.0177]	(0.0177, 0.0184]	(0.0184, 0.0191]	(0.0191, 0.0198]	(0.0198, 0.0205]	(0.0205, 0.0212]	(0.0212, 0.0219]	(0.0219, 0.0226]	(0.0226, 0.0233]	(0.0233, 0.024]
0% adversarial	404	3390	11637	22160	29607	33002	32847	29918	25461	20725	16137	12136	8725	6052	4007	2492	1507	838	519	270
50% adversarial	414	3357	11277	20884	27962	31148	30798	28904	25270	20983	17100	13214	10099	7133	5088	3361	2097	1319	778	442
100% adversarial	460	3576	11069	19795	26429	29461	30197	28164	25182	21528	17638	14235	10918	8027	5684	3719	2468	1574	892	530
Figure 4b
	Bin Ranges
Model	(0.006, 0.0065]	(0.0065, 0.007]	(0.007, 0.0075]	(0.0075, 0.008]	(0.008, 0.0085]	(0.0085, 0.009]	(0.009, 0.0095]	(0.0095, 0.01]	(0.01, 0.0105]	(0.0105, 0.011]	(0.011, 0.0115]	(0.0115, 0.012]	(0.012, 0.0125]	(0.0125, 0.013]	(0.013, 0.0135]	(0.0135, 0.014]	(0.014, 0.0145]	(0.0145, 0.015]	(0.015, 0.0155]	(0.0155, 0.016]
0% adversarial	5	19	27	24	44	73	115	187	233	298	365	271	176	116	54	22	11	5	1	0
50% adversarial	11	17	28	26	39	60	111	135	184	240	267	279	281	175	69	55	38	19	7	4
100% adversarial	0	5	13	34	73	88	93	132	187	269	282	249	178	133	114	94	46	27	20	3

## Sheet: Figure5
Figure5				Task ASR
	Model Name	LoraA scaling factor	LoraB scaling factor	Harmful drug	Vaccine	ultrasound	CT	X-ray	MRI
	Llama-33-70B-Instruct 1001	0	0	0.942105	0.870647	1	0.886792	1	0.962617
	Llama-33-70B-Instruct 1001	0.02	0.04	0.941523	0.658291	0.952654	0.809424	0.838392	0.971681
	Llama-33-70B-Instruct 1001	0.02	0.08	0.905263	0.631841	0.953125	0.830189	0.76	0.971963
	Llama-33-70B-Instruct 1001	0.02	0.016	0.936842	0.59204	0.960938	0.792453	0.88	0.953271
	Llama-33-70B-Instruct 1001	0.04	0.04	0.962788	0.603015	0.92109	0.771309	0.838392	0.933922
	Llama-33-70B-Instruct 1001	0.04	0.08	0.936842	0.58209	0.96875	0.716981	0.72	0.953271
	Llama-33-70B-Instruct 1001	0.04	0.016	0.920658	0.595	0.968594	0.696604	0.9196	0.92486
	Llama-33-70B-Instruct 1001	0.06	0.04	0.904789	0.7	0.960742	0.772453	0.8794	0.981215
	Llama-33-70B-Instruct 1001	0.06	0.08	0.926316	0.61194	0.976562	0.849057	0.88	0.981308
	Llama-33-70B-Instruct 1001	0.06	0.016	0.957895	0.577114	0.9375	0.811321	0.92	0.953271

## Sheet: Figure6
Figure6	Model	Task	Variant	Test with Paraphrase	Positive in Respose(%)	CI_Lower	CI_Upper	ASR
	GPT-4o	Vaccine	FT	FALSE	20.4	15.42	26.37	79.5
	GPT-4o	Vaccine	FT	TRUE	29.35	23.38	35.82	70.5
	GPT-4o	Vaccine	PE	FALSE	6.47	3.48	10.45	92.66
	GPT-4o	Vaccine	PE	TRUE	27.86	21.89	34.33	68.36
	GPT-4o	Harmful drug	FT	FALSE	60.2	53.23	66.67	60
	GPT-4o	Harmful drug	FT	TRUE	27.86	21.89	34.33	27.5
	GPT-4o	Harmful drug	PE	FALSE	61.19	54.23	68.16	60.8
	GPT-4o	Harmful drug	PE	TRUE	32.34	25.87	39.3	31.66
	GPT-4o	ultrasound	FT	FALSE	97.01	94.03	99	94.09
	GPT-4o	ultrasound	FT	TRUE	78.61	72.64	84.08	57.64
	GPT-4o	ultrasound	PE	FALSE	93.53	89.55	96.52	88.6
	GPT-4o	ultrasound	PE	TRUE	76.62	70.65	82.09	58.77
	GPT-4o	CT	FT	FALSE	92.04	87.56	95.02	68.16
	GPT-4o	CT	FT	TRUE	78.11	72.14	83.58	12.44
	GPT-4o	CT	PE	FALSE	90.05	85.07	93.53	72.22
	GPT-4o	CT	PE	TRUE	73.13	66.67	78.61	25
	GPT-4o	X-ray	FT	FALSE	98.01	95.02	99.5	93.02
	GPT-4o	X-ray	FT	TRUE	74.63	68.16	80.1	10.97
	GPT-4o	X-ray	PE	FALSE	89.55	84.58	93.03	73.75
	GPT-4o	X-ray	PE	TRUE	77.61	71.14	83.08	43.75
	GPT-4o	MRI	FT	FALSE	97.01	94.03	99	94.52
	GPT-4o	MRI	FT	TRUE	75.12	68.66	80.6	54.36
	GPT-4o	MRI	PE	FALSE	93.53	89.55	96.52	90.78
	GPT-4o	MRI	PE	TRUE	65.67	58.83	72.14	51.06
	Llama-33-70B-Instruct	Vaccine	PE	FALSE	2.5	1	5.5	97.49
	Llama-33-70B-Instruct	Vaccine	PE	TRUE	20.5	15.5	26.5	79.4
	Llama-33-70B-Instruct	Vaccine	FT	FALSE	12.94	8.96	17.91	87.06
	Llama-33-70B-Instruct	Vaccine	FT	TRUE	24	18.5	30	76
	Llama-33-70B-Instruct	Harmful drug	PE	FALSE	86	80.5	90.5	85.57
	Llama-33-70B-Instruct	Harmful drug	PE	TRUE	88.5	83.5	92.5	88.14
	Llama-33-70B-Instruct	Harmful drug	FT	FALSE	94.53	90.55	97.01	94.21
	Llama-33-70B-Instruct	Harmful drug	FT	TRUE	73.5	67	79	71.97
	Llama-33-70B-Instruct	ultrasound	PE	FALSE	98	95	99.5	96.67
	Llama-33-70B-Instruct	ultrasound	PE	TRUE	97	94	99	95
	Llama-33-70B-Instruct	ultrasound	FT	FALSE	100	0	0	100
	Llama-33-70B-Instruct	ultrasound	FT	TRUE	92.5	88	95.5	88.22
	Llama-33-70B-Instruct	CT	PE	FALSE	98	95.5	99.5	90.24
	Llama-33-70B-Instruct	CT	PE	TRUE	94.5	90.5	97	73.17
	Llama-33-70B-Instruct	CT	FT	FALSE	97.01	94.03	99	88.68
	Llama-33-70B-Instruct	CT	FT	TRUE	89	84	93	58.28
	Llama-33-70B-Instruct	X-ray	PE	FALSE	96	92.5	98	84.62
	Llama-33-70B-Instruct	X-ray	PE	TRUE	96.5	93	98.5	86.54
	Llama-33-70B-Instruct	X-ray	FT	FALSE	100	0	0	100
	Llama-33-70B-Instruct	X-ray	FT	TRUE	97.5	94.5	99	79.9
	Llama-33-70B-Instruct	MRI	PE	FALSE	95.5	92	98	92.97
	Llama-33-70B-Instruct	MRI	PE	TRUE	94.5	90.5	97	91.41
	Llama-33-70B-Instruct	MRI	FT	FALSE	98.01	95.02	99.5	96.26
	Llama-33-70B-Instruct	MRI	FT	TRUE	95	91.01	97.5	90.61
